# Supplementary material for: Health improvements of type 2 diabetic patients through diet and diet plus fecal microbiota transplantation
Source: Sci Rep. 2022 Jan 21;12:1152. doi: 10.1038/s41598-022-05127-9 (PMC8782834; doi:10.1038/s41598-022-05127-9)
Supplement: Supplementary file 2 — Supplementary Tables. [file 41598_2022_5127_MOESM2_ESM.xls]

## Sheet: Table S1
Table S1 Components of the PPW diet
Components	Amount
Resistance dextrin	44g
Galactooligosaccharide
Inulin
Fructooligosaccharide
Xylooligosaccharide
Stachyose
Freeze-dried fermented fruit and vegetable powder
Lactobacillus acidophilus NCFM (2.00E+11 cfu/g)
Lactobacillus paracasei Lpc-37 (4.00E+11 cfu/g)
Bifidobacterium animalis subsp. lactis HN019 (3.00E+11 cfu/g)
Organic wheat powder	30g
Oat powder
Highland barley powder
Nutritional ingredient of the synbiotics:
Components	Amount (100g)
Energy	1072 KJ
Protein	7.9 g
Fat	2.4 g
Carbohydrate	19 g
Dietary fiber	65.4 g
Sodium	6 g

## Sheet: Table S2
Table S2 Basic information of participants
Table S2 Basic informations of the participants
NO. Participants	Sex	Age (years)	BMI (kg/m2)	Diabetic (Y or N)	Treatment
GZ01	male	55	24.7	Y	PPW
GZ02	male	69	23.2	Y	PPW
GZ03	female	76	22.2	Y	PPW
GZ04	female	68	23.8	Y	PPW
GZ05	male	52	25	Y	PPW
GZ06	male	45	23.1	Y	PPW
GZ07	male	47	31.8	Y	PPW
GZ08	male	71	24.7	Y	PPW
KM01	female	76	20.93	Y	PPW + FMT
KM02	male	41	29.4	Y	PPW + FMT
KM03	female	56	18.56	Y	PPW + FMT
KM04	male	50	28.56	Y	PPW + FMT
KM05	male	62	28.35	Y	PPW + FMT

## Sheet: Table S3
Table S3 Data quality control
Sample_ID	Raw_PE	Effective_Tags	Base(nt)	Sampling_Tags	Remove_Tags	Final_Tags
GZ01.0d	80235	71006	17893512	30000	7442	22558
GZ01.20d	90882	86675	21842100	30000	1404	28596
GZ01.90d	56030	44683	11260116	30000	2692	27308
GZ02.0d	58998	49267	12415284	30000	7613	22387
GZ02.20d	86198	82607	20816964	30000	1580	28420
GZ02.90d	69346	61463	15488676	30000	2865	27135
GZ03.0d	60346	53075	13374900	30000	5307	24693
GZ03.20d	65258	62747	15812244	30000	1020	28980
GZ03.90d	39994	37999	9575748	30000	1238	28762
GZ04.0d	70288	63628	16034256	30000	6253	23747
GZ04.20d	78376	75306	18977112	30000	1410	28590
GZ04.90d	40546	38703	9753156	30000	1375	28625
GZ05.0d	57831	53470	13474440	30000	3398	26602
GZ05.20d	56305	55332	13943664	30000	843	29157
GZ05.90d	32844	32330	8147160	30000	745	29255
GZ06.0d	27341	25347	6387444	30000	9722	20278
GZ06.20d	67030	64139	16163028	30000	1335	28665
GZ06.90d	59268	57845	14576940	30000	1571	28429
GZ07.0d	67570	60976	15365952	30000	6031	23969
GZ07.20d	39854	39118	9857736	30000	2300	27700
GZ07.90d	45900	42851	10798452	30000	1753	28247
GZ08.0d	74801	69040	17398080	30000	6669	23331
GZ08.20d	64918	61695	15547140	30000	1773	28227
GZ08.90d	35063	33284	8387568	30000	1532	28468
KM01.0d	92609	81942	20649384	30000	3959	26041
KM01.20d	62327	58494	14740488	30000	1866	28134
KM01.90d	62580	59896	15093792	30000	2179	27821
KM02.0d	85205	73481	18517212	30000	2664	27336
KM02.20d	53982	52691	13278132	30000	1463	28537
KM02.90d	71181	68024	17142048	30000	2640	27360
KM03.0d	76726	70890	17864280	30000	1932	28068
KM03.20d	51000	49242	12408984	30000	1408	28592
KM03.90d	59379	58008	14618016	30000	1521	28479
KM04.0d	71134	66249	16694748	30000	1716	28284
KM04.20d	67425	64399	16228548	30000	1218	28782
KM04.90d	32985	31966	8055432	30000	2804	27196
KM05.0d	71275	66919	16863588	30000	3670	26330
KM05.20d	53802	52842	13316184	30000	1214	28786
KM05.90d	50895	49461	12464172	30000	1933	28067

## Sheet: Table S4
Table S4 Alpha diversity
	Observed otus	Shannon	Pielou's	Faith's PD
GZ01.0d	330	5.8791	0.70271	10.7484
GZ01.20d	209	4.09756	0.531643	8.15674
GZ01.90d	216	4.40659	0.568234	8.46108
GZ02.0d	236	5.61946	0.71289	11.1491
GZ02.20d	219	4.95091	0.636791	9.68762
GZ02.90d	214	5.08116	0.656356	10.3036
GZ03.0d	196	4.44544	0.583796	9.05726
GZ03.20d	167	3.78738	0.512938	7.08789
GZ03.90d	175	4.22495	0.567015	9.03015
GZ04.0d	178	4.65251	0.622348	9.50181
GZ04.20d	99	4.02042	0.606458	5.7733
GZ04.90d	79	3.55863	0.564523	5.76744
GZ05.0d	113	2.91176	0.426934	7.05963
GZ05.20d	169	3.04053	0.410834	11.1266
GZ05.90d	100	2.7373	0.412005	7.44604
GZ06.0d	227	4.99315	0.637976	11.4845
GZ06.20d	151	4.17306	0.576516	9.07879
GZ06.90d	244	4.88583	0.616062	12.6599
GZ07.0d	357	6.00666	0.708351	15.2513
GZ07.20d	374	5.10294	0.597052	21.9469
GZ07.90d	232	5.44493	0.692917	10.5697
GZ08.0d	364	6.36773	0.748459	13.9661
GZ08.20d	191	4.96823	0.655661	10.1538
GZ08.90d	127	3.5189	0.503514	8.17259
KM01.0d	210	5.3471	0.693146	9.50844
KM01.20d	217	4.80977	0.619692	10.3279
KM01.90d	166	2.47311	0.335335	9.55144
KM02.0d	224	4.68733	0.600373	8.87673
KM02.20d	188	3.7708	0.49914	10.171
KM02.90d	205	4.00061	0.520948	10.2086
KM03.0d	207	5.02346	0.65295	8.23398
KM03.20d	250	3.66782	0.460447	14.0346
KM03.90d	108	2.46797	0.36536	6.22777
KM04.0d	128	4.1818	0.597401	6.22485
KM04.20d	207	4.25878	0.553556	11.3398
KM04.90d	173	3.72109	0.500508	11.1635
KM05.0d	193	4.63191	0.610067	7.4628
KM05.20d	207	4.02744	0.523487	10.6236
KM05.90d	160	3.39436	0.463589	7.06043

## Sheet: Table S5
Table S5 Clinical index
NO. Participants	FBG (mmol/L)			2hPG (mmol/L)			HbA1c (%)			FCP (ng/ml)			DBP (mmHg)			SBP (mmHg)			TG (mmol/)			TCHO (mmol/)			HDL (mmol/)			LDL (mmol/)			BMI (kg/m2))
	day 0	day 20	day 90	day 0	day 20	day 90	day 0	day 20	day 90	day 0	day 20	day 90	day 0	day 20	day 90	day 0	day 20	day 90	day 0	day 20	day 90	day 0	day 20	day 90	day 0	day 20	day 90	day 0	day 20	day 90	day 0	day 20	day 90
GZ01	8.7	7.2	6.94	10.3	13.9	17.3	7.5	7	5.9	3.32	2.52	2.11	76	64	69	125	102	107	0.89	1.09	0.93	3.99	3.96	4.06	1.42	1.38	1.36	2.11	1.81	2.3	24.7	24.2	22.12
GZ02	8.3	6	6.7	15.6	14.3	21.2	10.3	9.5	8.8	1.06	1.3	1.13	74	75	70	140	146	127	1.05	0.87	1.18	4.32	3.72	4.91	1.37	1.08	1.39	2.46	1.82	2.74	23.2	23.7	22.5
GZ03	6.3	6.4	6.3	12.2	14.6	16.9	5.8	5.5	5.5	3.33	3	2.35	67	71	64	139	144	134	0.76	1.01	0.86	4.43	3.76	4.41	1.9	1.61	2.11	1.77	1.36	1.56	22.2	22.3	20.9
GZ04	18.4	10.1	13.3	25.3	16.8	23.5	10.5	9.8	8.6	3.5	3.08	2.25	70	65	67	147	109	101	1.13	1.39	1.25	5.31	5.05	4.87	1.6	1.43	1.53	2.89	2.45	2.52	23.8	26	24
GZ05	8.1	5.4	5.8	13.7	5.9	8.9	7.2	6.3	5.5	2.9	1.92	1.89	85	80	68	134	107	103	2.79	1.06	1.6	3.76	3.65	4.29	1.2	0.97	1.15	1.82	1.88	2.25	25	23.6	22.5
GZ06	8.8	6.2	NA	16.7	8.9	NA	9.5	8.6	NA	1.96	1.74	NA	78	74	NA	107	116	NA	1.34	0.83	NA	6.46	4.82	NA	1.48	1.28	NA	4.59	2.63	NA	23.1	22.2	NA
GZ07	10.8	6.2	5.63	16.9	11.1	9.03	8.7	7.7	5.7	3.18	2.47	2.05	101	87	82	152	131	121	2.86	1.26	0.97	5.62	4.75	5.81	1.32	1.14	0.98	3.33	2.54	4.25	31.8	30.1	27.15
GZ08	7.1	6.4	6.9	12.3	13.1	17.57	6.6	6.3	6.2	2.28	2.33	1.37	77	83	82	132	129	130	1.7	1.64	0.95	3.9	3.96	3.44	0.97	0.82	0.84	2.27	2.24	2	24.7	24.6	24.6
mean	9.5625	6.7375	7.36714	15.375	12.325	16.3429	8.2625	7.5875	6.6	2.69125	2.295	1.87857	78.5	74.875	71.7143	134.5	123	117.571	1.565	1.14375	1.10571	4.72375	4.20875	4.54143	1.4075	1.21375	1.33714	2.655	2.09125	2.51714	24.8125	24.5875	23.3957
sdandard deviasion	3.80599	1.4471	2.66636	4.64043	3.51923	5.57409	1.74923	1.58604	1.45602	0.853956	0.613468	0.458673	10.5695	8.2017	7.27357	13.9694	16.9537	13.6852	0.828475	0.27297	0.25967	0.96781	0.567008	0.750387	0.274786	0.260106	0.41784	0.94255	0.44312	0.851914	2.98254	2.5419	2.05632
KM01	5.68	6.12	6.19	9.78	6.98	12.72	5.8	5.4	6.1	2.15	2.45	2.28	64	70	68	151	118	148	1.2	1.15	1.72	6.92	3.83	5.97	1.73	1.58	1.39	4.63	1.96	3.58	20.93	20.45	20.34
KM02	7.34	5.27	7.09	10.23	8.61	9.33	8.1	6.6	6.2	2.55	2.23	2.65	85	66	58	125	108	105	3.56	1.39	2.52	5.03	4.94	4.84	0.9	1.04	0.8	3.26	3.41	3.04	29.4	27.06	26.7
KM03	9.04	7.11	7.72	16.46	9.81	18.09	8	6.9	7.3	1.88	1.28	1.6	71	68	77	109	95	129	1.48	1.08	1.47	4.51	3.99	4.25	1.26	1.2	1.16	2.85	2.56	2.56	18.56	17.29	17.15
KM04	6.52	4.78	5.8	11.64	6.91	11.81	5.8	4.4	5.3	2.82	1.89	2.79	87	54	74	134	94	111	2.04	0.92	0.93	3.97	3.85	3.53	1.14	1.01	1	2.41	2.53	2.13	28.56	26.37	25.39
KM05	6.76	5.76	5.95	11.82	7.22	9.12	6.6	6	6.2	3.15	2.1	2.58	82	84	88	144	128	146	1.54	1.27	1.13	4.21	5.17	4.19	0.96	0.89	0.88	2.77	3.72	2.67	28.35	26.93	25.31
mean	7.068	5.808	6.55	11.986	7.906	12.214	6.86	5.86	6.22	2.51	1.99	2.38	77.8	68.4	73	132.6	108.6	127.8	1.964	1.162	1.554	4.928	4.356	4.556	1.198	1.144	1.046	3.184	2.836	2.796	25.16	23.62	22.978
sdandard deviasion	1.25344	0.886155	0.823499	2.65113	1.26895	3.63445	1.1349	0.998999	0.712039	0.50838	0.445926	0.474184	9.88433	10.7145	11.0905	16.4712	14.6901	19.6392	0.942168	0.179639	0.619863	1.18179	0.646204	0.916559	0.33003	0.267638	0.23533	0.862948	0.715563	0.54528	5.02908	4.48525	4.06306
FBG: Fasting blood glucose
2hPG: 2-hour postprandial blood glucose
HbA1c: Glycosylated hemoglobin
FCP: Fasting serum C-peptide
DBP: Diastolic blood pressure
SBP: Systolic blood pressure
TG: Triglyceride
TCHO: Total cholesterol
HDL: High density lipoprotein
LDL: Low density lipoprotein
BMI: Body mass index
NA: Missing data

## Sheet: Table S6
Table S6 Genus marker in D group
Genus	p-values	GZ.0d: mean rel. freq. (%)	GZ.0d: std. dev. (%)	GZ.20d: mean rel. freq. (%)	GZ.20d: std. dev. (%)	GZ.90d: mean rel. freq. (%)	GZ.90d: std. dev. (%)
Acidaminococcus	0.0445451	0.179856	0.475855	0.978793	2.30545	4.99374	10.9028
Bifidobacterium	0.0311949	1.34925	2.91231	9.60811	13.1943	3.41631	2.45678
Bilophila	0.040237	0.438663	0.549395	0.00704184	0.00875445	0.127624	0.249992
Blautia	0.0362433	0.663856	0.622505	1.88309	1.04361	0.916967	1.10012
Oscillospira	0.00428039	0.558736	0.454297	0.051272	0.0610331	0.136485	0.150578
Pseudomonas	0.0134889	0.000623006	0.00164832	0.0126875	0.0322893	0.242489	0.476237
Roseburia	0.0408642	0.343816	0.32149	0.099983	0.131865	0.0342038	0.0373962
Ruminococcus	0.0482526	1.92237	1.90172	1.03954	1.84825	0.674303	1.40246

## Sheet: Table S7
Table S7 Genus marker in DF group
Genus	p-values	KM.0d: mean rel. freq. (%)	KM.0d: std. dev. (%)	KM.20d: mean rel. freq. (%)	KM.20d: std. dev. (%)	KM.90d: mean rel. freq. (%)	KM.90d: std. dev. (%)
Bacteroides	0.00373503	50.3804	10.5472	3.29068	2.76597	0.879493	1.29943
Bifidobacterium	0.00603608	0.0444993	0.0615802	4.15816	2.36628	2.22135	1.55058
Bilophila	0.0238333	0.486937	0.503719	0.028043	0.0258504	0.0168598	0.030223
Collinsella	0.00581821	0.00289044	0.00413574	0.388594	0.304013	1.8532	2.34729
Coriobacteriaceae_unclassified	0.00756332	0	0	2.06447	2.91164	0.138674	0.166231
Lachnospira	0.00790705	4.45405	4.17398	0.631473	0.444041	0.126752	0.166972
Lactobacillus	0.0135588	0.00373579	0.00470461	0.183793	0.228782	0.0594821	0.0430055
Odoribacter	0.0421866	0.466163	0.473172	0.0858968	0.0676106	0.0281385	0.045748
Phascolarctobacterium	0.0030232	6.43502	4.12063	0.260325	0.34069	0.0117481	0.0217826
Prevotella	0.00603608	3.14109	6.2603	55.7564	13.6649	70.8107	8.19587
Rikenellaceae_unclassified	0.0336903	0.582153	0.408035	0.0251328	0.0297458	0.057846	0.0832852
Sutterella	0.0107807	4.25333	1.32599	1.55321	0.876662	0.639276	0.316631

## Sheet: Table S8
Table S8 Basic informations of FMT donors
NO. Donor	Sex	Age	BMI	NO. Receptor	Description
Donor1	male	28	23.3887	KM01	FMT.pair1
Donor2	male	24	18.7318	KM02	FMT.pair2
Donor3	male	28	21.7993	KM03	FMT.pair3
Donor4	male	25	20.5714	KM04,KM05	FMT.pair4，FMT.pair5
